# Supplementary material for: Identification of Carcinogenesis and Tumor Progression Processes in Pancreatic Ductal Adenocarcinoma Using High-Throughput Proteomics
Source: Cancers (Basel). 2022 May 13;14(10):2414. doi: 10.3390/cancers14102414 (PMC9139847; doi:10.3390/cancers14102414)
Supplement: Supplementary file 1 [file cancers-14-02414-s001.zip]

Archive with 1 entries (1 files):
- cancers-1713131-supplementary.pdf
